# Supplementary material for: Identification and characterization of a new species of Taxus — Taxus qinlingensis by multiple taxonomic methods
Source: BMC Plant Biol. 2024 Jul 11;24:658. doi: 10.1186/s12870-024-05338-4 (PMC11238484; doi:10.1186/s12870-024-05338-4)
Supplement: Supplementary file 1 — Supplementary Material 1 [file 12870_2024_5338_MOESM1_ESM.xlsx]

## Sheet: Sheet1
Table S5 Phenotypic data of six Taxus species
Group	Length(mm)	Width(mm)	Length/Width
Taxus wallichiana	17.7412	2.00415	8.85224
Taxus wallichiana	17.2263	2.00415	8.59531
Taxus wallichiana	16.7369	2.17006	7.71265
Taxus wallichiana	14.4258	2.26377	6.37245
Taxus wallichiana	15.1653	1.86081	8.14983
Taxus wallichiana	15.0023	2.5918	5.78837
Taxus wallichiana	15.1858	2.48263	6.11683
Taxus wallichiana	16.7369	1.89766	8.81977
Taxus wallichiana	15.6529	1.76532	8.8669
Taxus wallichiana	18.468	2.79741	6.60182
Taxus wallichiana	19.5465	2.60513	7.50306
Taxus wallichiana	17.6865	1.86081	9.50472
Taxus wallichiana	18.1274	2.4262	7.4715
Taxus wallichiana	18.951	2.5918	7.31191
Taxus wallichiana	18.4774	2.35376	7.85015
Taxus wallichiana	16.5956	2.17006	7.64755
Taxus wallichiana	17.5923	2.49653	7.04668
Taxus wallichiana	18.4455	2.4262	7.60262
Taxus wallichiana	16.9344	2.60513	6.50039
Taxus wallichiana	16.4131	2.23297	7.35035
Taxus wallichiana	16.7452	2.12165	7.89254
Taxus wallichiana	16.3624	2.24842	7.27729
Taxus wallichiana	15.8442	2.12165	7.46787
Taxus wallichiana	18.1255	1.91582	9.46094
Taxus wallichiana	19.3667	2.4262	7.98232
Taxus wallichiana	17.9604	2.05533	8.73846
Taxus wallichiana	18.7582	2.05533	9.12661
Taxus wallichiana	18.5801	1.86081	9.98497
Taxus wallichiana	19.0003	2.05533	9.2444
Taxus wallichiana	17.8094	1.84211	9.66793
Taxus wallichiana	16.7948	2.00415	8.37999
Taxus wallichiana	15.0737	2.23297	6.75051
Taxus wallichiana	14.97	1.84211	8.12653
Taxus wallichiana	14.6165	1.66436	8.78207
Taxus wallichiana	16.2413	2.12165	7.65505
Taxus wallichiana	14.9051	1.86081	8.00998
Taxus wallichiana	16.4195	1.76532	9.30112
Taxus wallichiana	17.3545	1.86081	9.32629
Taxus wallichiana	16.6456	2.05533	8.09877
Taxus wallichiana	17.2203	1.68503	10.2196
Taxus wallichiana	14.8981	1.91582	7.77635
Taxus wallichiana	16.9589	1.86081	9.11371
Taxus wallichiana	17.9121	1.53446	11.6733
Taxus wallichiana	17.1558	2.05533	8.34698
Taxus wallichiana	17.4658	2.00415	8.71484
Taxus wallichiana	18.4511	1.76532	10.452
Taxus wallichiana	15.7917	2.00415	7.87949
Taxus wallichiana	15.2768	2.36842	6.45019
Taxus wallichiana	20.4993	1.86081	11.0163
Taxus wallichiana	17.8319	1.94444	9.17074
Taxus wallichiana	17.2222	2.02225	8.51637
Taxus wallichiana	17.9613	2.00308	8.96684
Taxus wallichiana	13.7913	1.57135	8.77673
Taxus wallichiana	16.0559	1.57135	10.2179
Taxus wallichiana	17.6558	1.96419	8.98886
Taxus wallichiana	22.4983	2.16951	10.3702
Taxus wallichiana	21.2604	1.68966	12.5827
Taxus wallichiana	18.1387	1.96419	9.2347
Taxus wallichiana	18.6629	1.86339	10.0155
Taxus wallichiana	21.2641	1.96419	10.8259
Taxus wallichiana	22.8589	2.11549	10.8055
Taxus wallichiana	16.1828	2.16951	7.45919
Taxus wallichiana	15.036	1.86339	8.06915
Taxus wallichiana	18.5009	1.96419	9.41911
Taxus wallichiana	19.1022	1.96419	9.7252
Taxus wallichiana	25.2044	2.16951	11.6176
Taxus wallichiana	22.6759	2.62055	8.65311
Taxus wallichiana	23.1074	2.38953	9.67026
Taxus wallichiana	19.9401	1.75682	11.3501
Taxus wallichiana	22.3123	2.23952	9.96299
Taxus wallichiana	20.3765	2.16951	9.3922
Taxus wallichiana	20.4162	2.00308	10.1924
Taxus wallichiana	17.9613	1.77865	10.0983
Taxus wallichiana	18.8603	2.00308	9.41563
Taxus wallichiana	17.258	2.00308	8.61575
Taxus wallichiana	18.0556	2.16951	8.32241
Taxus wallichiana	18.0556	1.61971	11.1474
Taxus wallichiana	18.2954	2.16951	8.43297
Taxus wallichiana	18.0278	2.35702	7.64854
Taxus wallichiana	16.8737	2.00308	8.42388
Taxus wallichiana	20.4275	1.96419	10.4
Taxus wallichiana	15.298	1.86339	8.20975
Taxus wallichiana	15.036	1.61971	9.28312
Taxus wallichiana	15.9523	1.96419	8.12156
Taxus wallichiana	15.4885	2.00308	7.73232
Taxus wallichiana	13.9333	1.61971	8.60232
Taxus wallichiana	13.3622	1.86339	7.17093
Taxus wallichiana	12.844	1.86339	6.89283
Taxus wallichiana	23.5588	2.48452	9.48222
Taxus wallichiana	12.3009	1.86339	6.60134
Taxus wallichiana	18.2616	2.38953	7.64236
Taxus wallichiana	16.2565	2.00308	8.11577
Taxus wallichiana	17.2714	1.86339	9.26883
Taxus wallichiana	18.1833	2.38953	7.60958
Taxus wallichiana	17.8168	2.00308	8.8947
Taxus wallichiana	23.1922	2.10308	11.0277
Taxus wallichiana	22.6535	2.00308	11.3093
Taxus wallichiana	23.4389	1.81971	12.8806
Taxus wallichiana	17.9613	2.00308	8.96684
Taxus wallichiana	14.3622	1.96339	7.31502
Taxus contorta	27.5518	2.44898	11.2503
Taxus contorta	29.9382	2.48276	12.0584
Taxus contorta	24.5755	2.32689	10.5615
Taxus contorta	26.2449	2.32689	11.279
Taxus contorta	18.652	2.19803	8.48578
Taxus contorta	23.1693	1.55424	14.9072
Taxus contorta	17.922	1.74367	10.2783
Taxus contorta	21.3517	2.16942	9.84211
Taxus contorta	21.3848	1.84804	11.5716
Taxus contorta	20.5353	2.13067	9.63796
Taxus contorta	20.9161	2.19803	9.51585
Taxus contorta	21.7919	1.9253	11.3187
Taxus contorta	21.6221	1.75558	12.3162
Taxus contorta	21.6365	1.59393	13.5743
Taxus contorta	16.596	1.74367	9.51785
Taxus contorta	22.9308	2.00997	11.4085
Taxus contorta	22.869	1.9253	11.8781
Taxus contorta	19.3566	1.74367	11.1011
Taxus contorta	22.572	1.6829	13.4126
Taxus contorta	20	1.84804	10.8223
Taxus contorta	21.5458	1.84804	11.6588
Taxus contorta	27.0322	2.2817	11.8474
Taxus contorta	27.6785	2.38871	11.5872
Taxus contorta	26.7378	2.48276	10.7694
Taxus contorta	18.1089	1.17851	15.3659
Taxus contorta	22.4038	2.02225	11.0786
Taxus contorta	20.4162	1.57135	12.9928
Taxus contorta	21.5828	1.61971	13.3251
Taxus contorta	16.2565	1.61971	10.0367
Taxus contorta	16.6157	1.57135	10.5741
Taxus contorta	19.2851	1.38889	13.8852
Taxus contorta	24.1027	1.61971	14.8809
Taxus contorta	26.3933	1.77865	14.8389
Taxus contorta	27.5435	1.77865	15.4856
Taxus contorta	26.9673	1.77865	15.1617
Taxus contorta	24.3638	1.61971	15.0421
Taxus contorta	26.3201	1.77865	14.7978
Taxus contorta	23.5702	1.96419	12
Taxus contorta	19.1848	1.61971	11.8446
Taxus contorta	17.8903	1.75682	10.1833
Taxus contorta	24.3686	2.38953	10.1981
Taxus contorta	29.5334	2.02225	14.6042
Taxus contorta	29.8052	2.16951	13.7382
Taxus contorta	28.9862	2.16951	13.3607
Taxus contorta	30.2791	1.61971	18.6941
Taxus contorta	29.1971	1.75682	16.6193
Taxus contorta	29.7157	2.23952	13.2688
Taxus contorta	28.9062	2.02225	14.2941
Taxus contorta	27.6957	1.57135	17.6254
Taxus contorta	27.1314	1.77865	15.2539
Taxus contorta	28.48	1.94226	14.6633
Taxus contorta	31.0776	2.22222	13.9849
Taxus contorta	27.5098	2.00308	13.7338
Taxus contorta	25.655	1.77865	14.4239
Taxus contorta	26.6782	1.57135	16.9779
Taxus contorta	26.0727	1.61971	16.0971
Taxus contorta	27.3593	1.77865	15.3821
Taxus contorta	26.8971	2.16951	12.3978
Taxus contorta	27.4424	1.38889	19.7585
Taxus contorta	26.2232	1.77865	14.7433
Taxus contorta	24.5971	1.86339	13.2002
Taxus contorta	19.8003	1.57135	12.6008
Taxus contorta	21.3474	1.61971	13.1797
Taxus contorta	23.0472	1.68966	13.6401
Taxus contorta	18.6691	1.86339	10.0189
Taxus contorta	23.4389	1.77865	13.1779
Taxus contorta	19.5039	1.75682	11.1018
Taxus contorta	29.2986	1.75682	16.6771
Taxus contorta	30.4011	1.86339	16.315
Taxus contorta	25.9659	1.86339	13.9348
Taxus contorta	27.4986	1.96419	14
Taxus contorta	30.626	1.84185	16.6278
Taxus contorta	21.7277	1.53446	14.1598
Taxus contorta	23.969	1.31579	18.2165
Taxus contorta	23.6037	1.53446	15.3824
Taxus contorta	22.6377	1.17688	19.2354
Taxus contorta	24.2334	1.65263	14.6635
Taxus contorta	17.5193	1.68503	10.397
Taxus contorta	20.1105	1.31579	15.284
Taxus contorta	16.3624	1.17688	13.9032
Taxus contorta	25.8552	1.57688	16.3964
Taxus contorta	25.1381	1.31579	19.105
Taxus contorta	20.2905	1.31579	15.4208
Taxus contorta	21.0526	1.11648	18.8563
Taxus contorta	22.2707	1.53446	14.5137
Taxus contorta	23.041	1.17688	19.578
Taxus contorta	24.1244	1.66923	14.4524
Taxus contorta	29.515	1.62168	18.2003
Taxus contorta	26.4414	1.28205	20.6243
Taxus contorta	25.9291	1.28205	20.2248
Taxus contorta	26.9536	1.53846	17.5198
Taxus contorta	24.734	1.28205	19.2925
Taxus contorta	21.5629	1.49512	14.4222
Taxus contorta	28.4662	1.48205	19.2073
Taxus contorta	30.0011	1.81309	16.5469
Taxus contorta	23.7564	1.38081	17.2047
Taxus contorta	24.6501	1.28205	19.2271
Taxus contorta	25.9089	1.51084	17.1486
Taxus contorta	25.0942	1.65721	15.1424
Taxus contorta	21.0974	1.30744	16.1364
Taxus chinensis	26.87	3.42	7.857
Taxus chinensis	23.73	3.03	7.832
Taxus chinensis	24.34	3.4	7.159
Taxus chinensis	16.53	2.86	5.78
Taxus chinensis	22.9	3.02	7.583
Taxus chinensis	20.48	2.9	7.062
Taxus chinensis	20.34	2.91	6.99
Taxus chinensis	18.21	2.98	6.111
Taxus chinensis	21.33	3.32	6.425
Taxus chinensis	19.82	3.12	6.353
Taxus chinensis	18.9	2.6	7.269
Taxus chinensis	20.92	2.91	7.189
Taxus chinensis	26.52	3.46	7.665
Taxus chinensis	24.78	3.4	7.288
Taxus chinensis	22.71	3.67	6.188
Taxus chinensis	17.68	3.2	5.525
Taxus chinensis	17.69	3.23	5.477
Taxus chinensis	17.65	3.46	5.101
Taxus chinensis	21.83	2.79	7.824
Taxus chinensis	21.78	3.25	6.702
Taxus chinensis	21.05	3.33	5.963
Taxus chinensis	23.28	3.29	7.07599
Taxus chinensis	24.2	3.22	6.685
Taxus chinensis	19.79	3.11	6.363
Taxus chinensis	20.46	2.93	6.983
Taxus chinensis	20.08	3.11	6.457
Taxus chinensis	23.58	3.12	7.55769
Taxus chinensis	20.51	2.93	7
Taxus chinensis	23.27	3.16	7.724
Taxus chinensis	21.96	2.59	8.479
Taxus chinensis	21.47	2.59	8.29
Taxus chinensis	23.64	3.03	7.802
Taxus chinensis	19.59	2.85	6.874
Taxus chinensis	18.47	2.51	7.359
Taxus chinensis	20.66	2.8	7.37857
Taxus chinensis	23.24	3.11	7.47267
Taxus chinensis	20.18	2.73	7.39194
Taxus chinensis	21.24	2.79	7.613
Taxus chinensis	22.52	3.04	7.408
Taxus chinensis	21.48	3.09	6.951
Taxus chinensis	21.29	2.84	7.496
Taxus chinensis	22.55	3.49	6.46132
Taxus chinensis	21.63	3.43	6.30612
Taxus chinensis	22.11	3.27	6.76147
Taxus chinensis	21.78	3.11	7.00322
Taxus chinensis	20.96	3.04	6.89474
Taxus chinensis	22.64	3.42	6.61988
Taxus chinensis	22.08	3.19	6.92163
Taxus chinensis	24.61	3.41	7.21701
Taxus chinensis	21.79	3.37	6.46588
Taxus chinensis	20.02	3.35	5.97612
Taxus chinensis	19.6	3.18	6.16352
Taxus chinensis	20.93	3.29	6.3617
Taxus chinensis	18.92	2.92	6.47945
Taxus chinensis	19	3.04	6.25
Taxus chinensis	20.96	3.13	6.69649
Taxus chinensis	19.13	2.98	6.41946
Taxus chinensis	16.94	2.81	6.02847
Taxus chinensis	17.34	2.91	5.95876
Taxus chinensis	18.35	2.97	6.17845
Taxus chinensis	23.96	3.25	7.37231
Taxus chinensis	24.27	3.31	7.33233
Taxus chinensis	24.08	3.33	7.23123
Taxus chinensis	24.22	3.4	7.12353
Taxus chinensis	22.87	3.23	7.0805
Taxus chinensis	24.65	2.93	8.413
Taxus chinensis	22.41	2.97	7.545
Taxus chinensis	20.72	3.08	6.727
Taxus chinensis	19.98	2.84	7.035
Taxus chinensis	17.74	3.44	5.157
Taxus chinensis	15.98	3.1	5.155
Taxus chinensis	17.05	3.07	5.554
Taxus chinensis	23.79	3.29	7.231
Taxus chinensis	22.52	2.98	7.557
Taxus chinensis	25.66	3.71	6.916
Taxus chinensis	22.44	2.8	8.014
Taxus chinensis	21.42	2.59	8.27
Taxus chinensis	21.47	2.77	7.751
Taxus chinensis	17.34	2.98	5.819
Taxus chinensis	16.22	2.4	6.758
Taxus chinensis	18.67	2.43	7.683
Taxus chinensis	17.9	3.02	5.927
Taxus chinensis	18.21	3.16	5.763
Taxus chinensis	17.39	3.08	5.646
Taxus chinensis	20.36	3.23	6.303
Taxus chinensis	20.42	3.2	6.381
Taxus chinensis	19.33	3.4	5.685
Taxus chinensis	20.85	3.06	6.814
Taxus chinensis	21.92	3.38	6.485
Taxus chinensis	19.13	2.9	6.597
Taxus chinensis	17.78	3.5	5.08
Taxus chinensis	18.09	3.04	5.951
Taxus chinensis	17.11	3.36	5.092
Taxus chinensis	24.52	3.5	7.006
Taxus chinensis	22.78	3.33	6.841
Taxus chinensis	24.31	3.42	7.108
Taxus chinensis	24.12	3.54	6.814
Taxus chinensis	20.08	3.29	6.103
Taxus chinensis	22.97	3.44	6.677
Taxus chinensis	27.84	3.56	7.82022
Taxus mairei	23.7	3.72	6.371
Taxus mairei	25.14	3.94	6.38071
Taxus mairei	24.02	3.84	6.255
Taxus mairei	26.69	4.2	6.355
Taxus mairei	27.03	4.22	6.40521
Taxus mairei	22.63	3.72	6.083
Taxus mairei	25.74	4.02	6.40299
Taxus mairei	25.27	4.1	6.16341
Taxus mairei	25.94	4.06	6.38916
Taxus mairei	22.37	3.84	5.826
Taxus mairei	21.16	3.58	5.911
Taxus mairei	23.26	4.06	5.72906
Taxus mairei	23.93	4.25	5.63059
Taxus mairei	22.9	3.9	5.87179
Taxus mairei	23.13	3.92	5.90051
Taxus mairei	21.85	3.66	5.96995
Taxus mairei	24.89	4.21	5.912
Taxus mairei	22.43	4.08	5.498
Taxus mairei	24.93	4.27	5.83841
Taxus mairei	25.08	4.39	5.71298
Taxus mairei	25.07	4.36	5.75
Taxus mairei	25.63	4.19	6.117
Taxus mairei	22.09	3.87	5.70801
Taxus mairei	24.11	3.92	6.15051
Taxus mairei	26.07	4.31	6.04872
Taxus mairei	23.39	4.01	5.83292
Taxus mairei	25.1	4.14	6.0628
Taxus mairei	25.43	4.02	6.326
Taxus mairei	23.65	3.92	6.033
Taxus mairei	23.65	3.79	6.24
Taxus mairei	21.82	3.56	6.129
Taxus mairei	22.4	3.56	6.29213
Taxus mairei	23.49	3.86	6.08549
Taxus mairei	22.84	3.83	5.96345
Taxus mairei	22.17	3.63	6.10744
Taxus mairei	25.13	4.06	6.18966
Taxus mairei	23.84	3.87	6.16021
Taxus mairei	23.85	4.07	5.85995
Taxus mairei	23.84	3.99	5.97494
Taxus mairei	26.95	4.29	6.282
Taxus mairei	23.82	3.85	6.187
Taxus mairei	27.25	4.21	6.473
Taxus mairei	24.07	4.09	5.88509
Taxus mairei	23.27	3.88	5.997
Taxus mairei	23.21	3.83	6.06005
Taxus mairei	25.89	4.51	5.74058
Taxus mairei	24.26	4.15	5.84578
Taxus mairei	26.65	4.32	6.16898
Taxus mairei	23	3.94	5.83756
Taxus mairei	22.75	3.96	5.975
Taxus mairei	23.84	4.01	5.945
Taxus mairei	22.35	3.58	6.243
Taxus mairei	26.53	4.25	6.242
Taxus mairei	24.06	3.98	6.04523
Taxus mairei	23.52	3.88	6.06186
Taxus mairei	25.35	4.06	6.24384
Taxus mairei	23.69	3.93	6.028
Taxus mairei	26.51	4.46	5.944
Taxus mairei	23.94	3.96	6.045
Taxus mairei	24.83	3.86	6.433
Taxus mairei	28.22	4.36	6.472
Taxus mairei	26.21	4.37	5.99771
Taxus mairei	23.68	4.12	5.748
Taxus mairei	25.4	3.95	6.43
Taxus mairei	29.05	4.23	6.868
Taxus mairei	26.65	4.34	6.141
Taxus mairei	26.72	4.1	6.517
Taxus mairei	25.19	4.18	6.026
Taxus mairei	28.63	4.27	6.705
Taxus mairei	25.38	4.03	6.298
Taxus mairei	25.02	4.05	6.178
Taxus mairei	25.67	4.25	6.04
Taxus mairei	25.97	4.39	5.916
Taxus mairei	27.02	4.39	6.155
Taxus mairei	27.19	4.21	6.458
Taxus mairei	24.54	4.28	5.734
Taxus mairei	22.72	4.07	5.582
Taxus mairei	23.6	4.28	5.514
Taxus mairei	23.66	4.35	5.439
Taxus mairei	23.16	4.03	5.747
Taxus mairei	22.9	4.11	5.572
Taxus mairei	23.06	4.14	5.57
Taxus mairei	26.51	4.35	6.094
Taxus mairei	23.06	4.01	5.751
Taxus mairei	27.94	4.2	6.652
Taxus mairei	24.99	4	6.248
Taxus mairei	24.99	4.29	5.825
Taxus mairei	27.92	4.68	5.966
Taxus mairei	29	4.5	6.444
Taxus mairei	28.68	4.58	6.262
Taxus mairei	23.5	4.38	5.365
Taxus mairei	26.03	4.66	5.586
Taxus mairei	28.07	4.66	5.897
Taxus mairei	23.39	4.4	5.316
Taxus mairei	23.65	4.4	5.375
Taxus mairei	23.2	4.59	5.054
Taxus mairei	29.81	4.59	6.495
Taxus mairei	24.188	4.27	5.665
Taxus mairei	28.88	4.56	6.333
Taxus mairei	26.74	4.44	6.023
Taxus cuspidata	26.74	2.7	9.9037
Taxus cuspidata	23.31	2.45	9.51429
Taxus cuspidata	26.24	2.7	9.71852
Taxus cuspidata	28.1	2.86	9.82517
Taxus cuspidata	26.98	2.58	10.4574
Taxus cuspidata	22.9	2.43	9.42387
Taxus cuspidata	30.37	2.89	10.5087
Taxus cuspidata	28.58	2.81	10.1708
Taxus cuspidata	21.98	2.2	9.99091
Taxus cuspidata	24.18	2.33	10.3777
Taxus cuspidata	25.938	2.595	9.99538
Taxus cuspidata	31.27	2.96	10.5642
Taxus cuspidata	28.98	2.92	9.92466
Taxus cuspidata	28.02	2.89	9.6955
Taxus cuspidata	25.37	2.96	8.57095
Taxus cuspidata	28.6	3.03	9.43894
Taxus cuspidata	28.31	2.54	11.1457
Taxus cuspidata	30.28	3.01	10.0598
Taxus cuspidata	30.35	3.12	9.72756
Taxus cuspidata	28.77	3.01	9.55814
Taxus cuspidata	28.13	3.01	9.34551
Taxus cuspidata	29.88	3.02	9.89404
Taxus cuspidata	22.96	2.77	8.28881
Taxus cuspidata	24.14	2.85	8.47018
Taxus cuspidata	25.29	2.73	9.26374
Taxus cuspidata	22.25	2.78	8.0036
Taxus cuspidata	27.34	2.99	9.14381
Taxus cuspidata	19.07	2.54	7.50787
Taxus cuspidata	26.9	2.79	9.64158
Taxus cuspidata	32.25	3.07	10.5049
Taxus cuspidata	31.6	3.09	10.2265
Taxus cuspidata	26.34	2.9	9.08276
Taxus cuspidata	27.62	2.91	9.49141
Taxus cuspidata	29.4	3.03	9.70297
Taxus cuspidata	25.54	2.91	8.77663
Taxus cuspidata	33.84	3.08	10.987
Taxus cuspidata	30.37	3.04	9.99013
Taxus cuspidata	25.51	2.8	9.11071
Taxus cuspidata	32.83	3.02	10.8709
Taxus cuspidata	30.66	3.01	10.186
Taxus cuspidata	28.21	2.99	9.43478
Taxus cuspidata	25.83	2.87	9
Taxus cuspidata	28.44	3.08	9.23377
Taxus cuspidata	24.09	2.87	8.39373
Taxus cuspidata	25.77	3.05	8.44918
Taxus cuspidata	26.5	2.91	9.10653
Taxus cuspidata	27.03	3.01	8.98007
Taxus cuspidata	27.041	2.98	9.07416
Taxus cuspidata	26.85	2.94	9.13265
Taxus cuspidata	26.55	2.93	9.06143
Taxus cuspidata	26.6	2.94	9.04762
Taxus cuspidata	28.09	3.08	9.12013
Taxus cuspidata	27.61	3.02	9.14238
Taxus cuspidata	28.29	2.94	9.62245
Taxus cuspidata	25.71	2.91	8.83505
Taxus cuspidata	24.1	2.82	8.5461
Taxus cuspidata	26.48	2.83	9.35689
Taxus cuspidata	26.58	3.02	8.80132
Taxus cuspidata	28.92	3.08	9.38961
Taxus cuspidata	28.9	3.12	9.26282
Taxus cuspidata	25.47	2.96	8.60473
Taxus cuspidata	28.98	2.93	9.89078
Taxus cuspidata	27.81	3.13	8.88498
Taxus cuspidata	31.68	3.12	10.1538
Taxus cuspidata	26.35	2.56	10.293
Taxus cuspidata	28.64	2.81	10.1922
Taxus cuspidata	31.71	3.19	9.94044
Taxus cuspidata	29	2.83	10.2473
Taxus cuspidata	26.47	2.83	9.35336
Taxus cuspidata	26.73	3.15	8.48571
Taxus cuspidata	20.92	3.15	6.64127
Taxus cuspidata	28.92	2.88	10.0417
Taxus cuspidata	25.41	2.86	8.88462
Taxus cuspidata	26.2	3.03	8.64686
Taxus cuspidata	24.99	3.12	8.00962
Taxus cuspidata	29.05	3.12	9.3109
Taxus cuspidata	25.72	2.93	8.77816
Taxus cuspidata	25.61	2.98	8.59396
Taxus cuspidata	27.3	2.99	9.13043
Taxus cuspidata	24.36	2.86	8.51748
Taxus cuspidata	27.41	3.11	8.8135
Taxus cuspidata	25.21	2.94	8.57483
Taxus cuspidata	24.63	2.91	8.46392
Taxus cuspidata	29.04	3.13	9.27796
Taxus cuspidata	25.08	2.85	8.8
Taxus cuspidata	26.85	3.15	8.52381
Taxus cuspidata	25.58	3.05	8.38689
Taxus cuspidata	26.57	2.95	9.00678
Taxus cuspidata	31	3.07	10.0977
Taxus cuspidata	30.99	2.91	10.6495
Taxus cuspidata	34.99	3.27	10.7003
Taxus cuspidata	32.24	3.04	10.6053
Taxus cuspidata	27.043	2.8	9.65821
Taxus cuspidata	34.57	3.15	10.9746
Taxus cuspidata	28.98	2.98	9.72483
Taxus cuspidata	26.41	2.95	8.95254
Taxus cuspidata	22.79	2.65	8.6
Taxus cuspidata	25.07	2.98	8.41275
Taxus cuspidata	24.79	2.99	8.29097
Taxus cuspidata	25.21	2.62	9.62214
Qinling type	21.63	3.42	6.325
Qinling type	17.75	3.06	5.801
Qinling type	25.41	3.57	7.118
Qinling type	21.26	3.21	6.623
Qinling type	24.13	3.32	7.268
Qinling type	22.9	3.19	7.179
Qinling type	24.74	3.54	6.989
Qinling type	28.11	3.88	7.245
Qinling type	23.73	3.57	6.647
Qinling type	26.53	3.58	7.411
Qinling type	20.52	3.44	5.965
Qinling type	23.11	3.67	6.297
Qinling type	20.16	3.27	6.165
Qinling type	25.25	3.58	7.053
Qinling type	21.12	3.27	6.459
Qinling type	20.26	3.9	5.195
Qinling type	21.7	3.58	6.061
Qinling type	19.08	3.48	5.483
Qinling type	21.97	3.44	6.387
Qinling type	24.42	3.27	7.468
Qinling type	23.55	3.29	7.158
Qinling type	25.83	3.86	6.69171
Qinling type	27.04	3.59	7.532
Qinling type	28.87	3.65	7.91
Qinling type	26.59	3.96	6.71465
Qinling type	25.94	3.33	7.79
Qinling type	26.5	3.91	6.77749
Qinling type	22.82	3.18	7.176
Qinling type	21.81	3.16	6.902
Qinling type	26.45	3.64	7.266
Qinling type	25	3.83	6.52742
Qinling type	28.97	3.5	8.277
Qinling type	29.66	3.55	8.355
Qinling type	26.83	3.72	7.212
Qinling type	27.86	3.04	9.164
Qinling type	30.9	3.78	8.1746
Qinling type	24.28	3.15	7.708
Qinling type	24.7	3.34	7.395
Qinling type	20.41	2.97	6.872
Qinling type	25.32	3.52	7.19318
Qinling type	32.63	3.78	8.632
Qinling type	32.52	3.81	8.535
Qinling type	26.55	3.11	8.53698
Qinling type	24.84	3.35	7.415
Qinling type	23.17	3.06	7.572
Qinling type	31.3	3.54	8.842
Qinling type	30.01	3.38	8.879
Qinling type	31.88	3.54	9.00565
Qinling type	30.02	3.51	8.55271
Qinling type	28.67	3.3	8.688
Qinling type	31.03	3.37	9.208
Qinling type	25.34	3.01	8.419
Qinling type	25.23	3.37	7.487
Qinling type	27.16	3.26	8.331
Qinling type	27.9	3.21	8.69159
Qinling type	30.06	3.62	8.304
Qinling type	31.22	3.76	8.30319
Qinling type	24.78	3.22	7.696
Qinling type	27.34	3.78	7.233
Qinling type	25.72	3.31	7.77
Qinling type	30.23	3.73	8.105
Qinling type	30.62	3.75	8.165
Qinling type	28.77	3.48	8.267
Qinling type	26.69	3.36	7.943
Qinling type	29.87	3.36	8.89
Qinling type	29.21	3.54	8.251
Qinling type	25.07	3.32	7.551
Qinling type	26.2	3.31	7.915
Qinling type	28.92	3.35	8.63284
Qinling type	23.62	3.35	7.051
Qinling type	24.76	3.22	7.68944
Qinling type	26.56	3.45	7.69855
Qinling type	21.11	3.24	6.51543
Qinling type	20.76	3.21	6.467
Qinling type	22.2	3.49	6.361
Qinling type	19.55	2.95	6.627
Qinling type	20.34	3.13	6.4984
Qinling type	19.12	2.89	6.616
Qinling type	21.98	3.18	6.91195
Qinling type	20.75	3.06	6.78105
Qinling type	22.52	3.29	6.84498
Qinling type	22.69	3.62	6.268
Qinling type	24.24	3.29	7.368
Qinling type	21.86	3.26	6.70552
Qinling type	20.34	3.03	6.713
Qinling type	21.88	3.26	6.71166
Qinling type	22.32	3.08	7.24675
Qinling type	23.32	3.41	6.839
Qinling type	22.39	3.13	7.15335
Qinling type	23.86	3.36	7.101
Qinling type	20.71	2.98	6.94966
Qinling type	19.71	3.2	6.159
Qinling type	21.36	3.29	6.4924
Qinling type	21.79	3.29	6.6231
Qinling type	21.18	3.21	6.59813
Qinling type	23.31	3.4	6.85588
Qinling type	21.35	3.37	6.33531
Qinling type	21.8	3.27	6.66667
Qinling type	23.13	3.24	7.13889
Qinling type	24.1	3.48	6.925
